# Supplementary material for: Can Grassland Chemical Quality Be Quantified Using Transform Near-Infrared Spectroscopy?
Source: Animals (Basel). 2021 Dec 31;12(1):86. doi: 10.3390/ani12010086 (PMC8749596; doi:10.3390/ani12010086)
Supplement: Supplementary file 1 [file animals-12-00086-s001.zip]

Archive with 1 entries (1 files):
- animals-1478591-supplementary.pdf
